# Supplementary material for: Semi-field evaluation of the space spray efficacy of Fludora Co-Max EW against wild insecticide-resistant Aedes aegypti and Culex quinquefasciatus mosquito populations from Abidjan, Côte d’Ivoire
Source: Parasit Vectors. 2023 Feb 2;16:47. doi: 10.1186/s13071-022-05572-5 (PMC9893543; doi:10.1186/s13071-022-05572-5)
Supplement: Supplementary file 4 — Additional file 4: Figure S2. Different methods used for the semi-field evaluation of the efficacy of Fludora Co-Max EW and K-Othrine against Aedes aegypti and Culex quinquefasciatus Abidjan strain mosquitoes in Agboville, Côte d’Ivoire. a outdoor ULV, b outdoor TF, c indoor ULV, and d indoor TF. ULV, Ultra-low volume; TF, thermal fogging. [file 13071_2022_5572_MOESM4_ESM.zip]

Archive with 4 entries (4 files):
- Additional file 4_Fig. S2a_29.10.2022.tif
- Additional file 4_Fig. S2b_29.10.2022.tif
- Additional file 4_Fig. S2c_29.10.2022.tif
- Additional file 4_Fig. S2d_29.10.2022.tif
