# Supplementary material for: Semi-field evaluation of the space spray efficacy of Fludora Co-Max EW against wild insecticide-resistant Aedes aegypti and Culex quinquefasciatus mosquito populations from Abidjan, Côte d’Ivoire
Source: Parasit Vectors. 2023 Feb 2;16:47. doi: 10.1186/s13071-022-05572-5 (PMC9893543; doi:10.1186/s13071-022-05572-5)
Supplement: Supplementary file 6 — Additional file 6: Figure S4. Cylindrical cages constructed of fine mesh fabric (nylon) with wire frame support (diameter 10 cm × height 15 cm × tapping cover 10 cm) and containing adult mosquitoes for outdoor trial. a Front view, b profile view. [file 13071_2022_5572_MOESM6_ESM.zip]

Archive with 2 entries (2 files):
- Additional file 6_Fig S4a_29.10.2022.tif
- Additional file 6_Fig S4b_29.10.2022.tif
