# Supplementary material for: Semi-field evaluation of the space spray efficacy of Fludora Co-Max EW against wild insecticide-resistant Aedes aegypti and Culex quinquefasciatus mosquito populations from Abidjan, Côte d’Ivoire
Source: Parasit Vectors. 2023 Feb 2;16:47. doi: 10.1186/s13071-022-05572-5 (PMC9893543; doi:10.1186/s13071-022-05572-5)
Supplement: Supplementary file 8 — Additional file 8: Figure S5. Indoor trial semi-field station with mosquito cages installed at different level checkpoints in a house. a Ceiling, b mid-height, c floor. [file 13071_2022_5572_MOESM8_ESM.zip]

Archive with 3 entries (3 files):
- Additional file 8_Fig S5a_29.10.2022.tif
- Additional file 8_Fig S5b_29.10.2022.tif
- Additional file 8_Fig S5c_29.10.2022.tif
