# Supplementary material for: Semi-field evaluation of the space spray efficacy of Fludora Co-Max EW against wild insecticide-resistant Aedes aegypti and Culex quinquefasciatus mosquito populations from Abidjan, Côte d’Ivoire
Source: Parasit Vectors. 2023 Feb 2;16:47. doi: 10.1186/s13071-022-05572-5 (PMC9893543; doi:10.1186/s13071-022-05572-5)
Supplement: Supplementary file 16 — Additional file 16: Table S11. Mortality of the wild insecticide-resistant Aedes aegypti and Culex quinquefasciatus Abidjan strain mosquitoes exposed to Fludora Co-Max EW and K-Othrine EC using indoor TF space spray. [file 13071_2022_5572_MOESM16_ESM.zip]

Archive with 2 entries (2 files):
- 1-Additional file 12_Table S7_R1_29.10.2022.docx
- 2-Additional file 12_Table S7_R1_29.10.2022.docx
